# Supplementary material for: Associations of lipid profiles with insulin resistance and β cell function in adults with normal glucose tolerance and different categories of impaired glucose regulation
Source: PLoS One. 2017 Feb 15;12(2):e0172221. doi: 10.1371/journal.pone.0172221 (PMC5310856; doi:10.1371/journal.pone.0172221)
Supplement: S1 File — The datasets supporting the conclusions of this article. (XLSX) [file pone.0172221.s001.xlsx]

## Sheet: Sheet1
age	sex（M0/F1）	Diagnosis (NGT 1;IFG 2;IGT 3;IFG+IGT 4)	SBP	DBP	BMI	WHR	TG	Tch	HDL	LDL	G0	G30	G60	G120	G180	INS 0	INS 30	INS 60	INS 120	INS 180	HbA1C
18	0	1	100	60	16.38	1.03	0.9	4.14	1.46	2.02	5.8	9	7.8	6.3	5.9	12	55.4	112.09	50.12	36.99	5.6
18	0	1	119	71	14.91	0.95	0.75	4.77	1.82	2.43	4.1	7.6	6.3	6.5	6.2	4.9	23.9	33.72	31.81	30	6
18	1	1	90	60	15.37	0.69	0.62	3.95	2.19	1.63	5.5	8.6	4.1	5.6	5.1	15.5	67.1	20	24.97	11.41	5.3
18	1	1	121	76	15.51	0.9	0.85	4.82	1.91	2.51	4.1	7.7	6.3	6.5	6.1	4.9	24.1	33.72	31.65	29.85	6
18	1	1	89	62	14.97	0.68	0.66	3.79	2.14	1.56	5.6	8.8	4.3	5.7	4.9	19.6	66.9	19.99	24.99	11.21	5.3
18	1	1	100	61	16.77	0.94	0.99	3.97	1.4	2.09	6	9.1	7.7	6.4	5.7	12.1	55.1	112.11	50.02	36.86	5.5
18	1	1	102	61	15.04	0.82	0.98	3.96	1.41	2.08	5.8	9	8	6	5.7	12.2	55.3	112.11	49.82	36.92	5.7
19	1	1	89	61	15.11	0.75	0.75	3.95	2.1	1.62	5.6	8.9	3.9	5.6	4.9	15.6	67	19.99	24.94	11.54	5.3
20	0	1	117	70	15.45	0.72	0.78	4.78	1.85	2.41	4.7	7.8	6.3	6.5	5.9	5	24.1	33.69	31.63	30.02	5.9
22	0	1	117	65	21.25	0.68	1.1	4.89	1.68	2.61	5	8	6.5	5.5	5	18	51.7	90.42	38.4	21.97	5.8
22	0	1	116	67	20.51	0.67	1.14	4.83	1.65	2.71	5.2	7.7	6.5	5.5	5.1	17.8	51.7	90.4	38.23	22	5.5
22	0	1	149	91	25.52	0.87	1.08	4.62	1.39	3.23	5.1	9.1	8.1	4.8	3.4	9.88	121.7	125.9	65.33	20.07	6.2
22	1	1	114	66	20.45	0.73	1.25	4.73	1.77	2.63	5.3	7.8	6.6	5.3	5.1	18.1	51.7	90.39	38.14	22.26	5.6
24	0	1	105	61	19.59	0.6	0.9	3.66	1.55	2.06	4.8	9	9.9	7.1	5.8	13.26	86.96	163.44	126.06	79.72	5.4
24	1	1	149	89	26.66	1.15	1.06	4.66	1.32	3.13	5.4	9.1	7.8	4.8	3.2	10.28	121.7	125.91	65.3	20.03	6.2
25	0	1	107	62	19.99	0.9	0.83	3.65	1.64	1.98	4.8	8.9	10.2	7.2	6	13.26	86.66	163.45	125.93	79.81	5.5
25	1	1	116	70	22.87	0.96	1.05	4.02	1.19	2.61	4.8	7.2	7.2	6	3	8.5		152.81	121.87	24.33	4.7
26	0	1	107	59	21.01	0.67	0.89	3.77	1.6	1.98	4.5	8.7	10.2	7	5.9	13.46	86.86	163.47	126.09	79.62	5.8
26	0	1	149	96	25.92	1.14	1.09	4.65	1.37	3.19	5.4	8.9	7.8	4.9	3.3	10.18	121.9	125.9	65.34	20.04	6
26	1	1	114	71	22.8	0.76	1.03	4.02	1.21	2.65	4.9	7.5	7.1	6.4	3.1	8.1		152.79	121.99	24.68	4.6
27	1	1	114	70	22.46	0.75	0.95	4.02	1.15	2.52	4.8	7.4	7	6.4	3.1	8.5		152.8	121.84	24.36	4.7
27	1	1	101	72	29.02	0.58	0.95	4.34	1.27	2.43	5.7	10.01	5.22	5.7	4.52	17.7	137.3	50.38	84.46	25.39	5.6
28	0	1	99	55	20	0.79	0.62	3.69	1.66	2.17	4.4	7.3	6.9	5.1	3.9	8.1	72.52	67.14	40.75	12.14	5.7
28	0	1	103	59	21.3	0.83	0.75	4.6	1.28	2.87	4.5	8.9	6.4	6.2	3.1	8.14	160.4	74.15	63.44	16.16	5.1
28	1	1	100	72	28.07	0.87	0.88	4.22	1.16	2.45	5.6	10.01	5.02	5.8	4.52	17.6	137.4	50.38	84.38	25.39	5.6
29	1	1	110	71	18.73	0.81	0.37	3.2	2.18	1.26	5.4	7.2	8.3	5.9	4	3.23	17.28	42.63	34.39	11.43	5.1
30	0	1	109	78	31.59	1.16	1.79	3.95	1.14	1.93	6	9.8	8.7	5.2	5.1	16.94	91.71	106.21	23.98	11.48	4.8
30	1	1	110	70	17.2	0.85	0.44	3.34	2.1	1.17	5.6	7.3	8.2	5.9	4.3	2.93	17.48	42.62	34.62	11.24	5.4
30	1	1	111	71	18.06	0.87	0.49	3.25	2.01	1.17	5.6	7.2	8	6	4	3.23	17.38	42.6	34.35	11.28	5.3
30	1	1	105	59	20.9	0.9	0.82	4.47	1.2	3	4.5	8.7	6.5	6.4	3.2	8.14	159.2	74.18	63.38	16.09	5.2
30	1	1	105	60	21.92	0.91	0.85	4.45	1.34	2.97	4.8	8.8	6.7	6.5	3.3	8.14	156	74.16	63.49	16.12	5.4
30	1	1	98	69	28.86	0.8	0.96	4.31	1.26	2.59	5.3	10.11	5.02	5.6	4.52	17.8	137.5	50.39	84.37	25.31	5.6
30	1	1	99	64	25.49	0.75	1.06	4.65	1.7	2.72	5.3	7.4	4.5	6.4	4.1	11.2	75.9	17.19	40.73	12.55	4.9
31	0	1	111	80	31.54	0.94	1.35	3.33	0.99	2.15	5.3	9.7	10.5	7.5	3.2	11.49	64.68	73.92	53.19	14.48	6.1
31	1	1	102	55	20.14	0.81	0.6	3.8	1.59	2.16	4.5	7.4	6.7	5.2	3.8	8	72.22	67.14	40.82	11.91	5.6
31	1	1	102	55	19.5	0.99	0.71	3.8	1.67	2.08	4.4	7.5	7	5.1	3.8	8	72.22	67.13	40.73	12.23	5.7
31	1	1	92	61	20.05	0.72	1.19	3.78	1.36	2.68	5.4	7.2	7.7	5.4	5.9	9.94	44.43	48.42	36.16	25.2	5.1
31	1	1	92	59	20.85	0.88	1.36	3.8	1.34	2.6	5.3	7.1	7.7	5.7	5.9	10.14	44.33	48.42	36.07	25.11	5.2
32	0	1	89	58	20.33	0.7	1.21	3.73	1.37	2.78	5.3	7.1	7.4	5.7	6.1	9.94	44.43	48.4	35.95	25.22	5.1
32	0	1	99	66	23.78	0.88	0.9	4.7	1.74	2.74	5.2	7.3	4.4	6.5	3.9	11.2	76.2	17.22	40.72	12.53	4.9
32	1	1	90	49	23.44	0.88	0.5	3.82	1.43	2.2	5	10.4	10.6	6.4	3.7	6.16	22.19	33.18	25.58	10.62	5.7
33	0	1	121	79	32.86	1.13	0.94	4.07	0.98	2.61	4.8	8.9	9	6.1	3.1	11.6	44	84.49	27.97	11.43	5
33	0	1	117	86	29.17	0.93	3.78	5.82	0.86	3.95	5.7	9.2	10.1	4.8	2.9	39.22	155.9	160.02	159.83	53.33	4.9
33	1	1	99	63	24.36	0.94	1.06	4.66	1.68	2.8	5.4	7.7	4.3	6.7	4.1	11.1	76.1	17.21	40.83	12.29	4.9
33	1	1	110	82	26.38	0.91	1.4	3.32	0.93	2.07	5.4	9.8	10.8	7.4	3.3	11.19	64.58	73.95	53.38	14.57	6.2
33	1	1	112	85	24.85	0.9	1.75	4.06	1.15	1.83	6	9.5	8.7	5.3	5	17.37	91.8	106.15	23.81	11.7	4.6
34	0	1	92	49	23.13	0.68	0.43	3.83	1.55	2.22	4.9	10.2	10.5	6.2	3.6	6.16	21.99	33.19	25.32	10.62	5.6
34	0	1	113	83	30.17	0.76	1.75	5.83	0.97	3.91	5	9	10.9	4.9	3.1	39.12	155.8	160	160.02	53.64	5
34	1	1	90	52	22.75	0.95	0.56	3.85	1.46	2.19	5	10.4	10.4	6.3	3.5	6.26	21.99	33.17	25.49	10.8	5.7
34	1	1	108	80	25.71	0.82	0.87	4.38	0.92	2.91	4.9	8.1	6.3	5.5	2.8	8.4	70.4	83	28.93	15.3	5.6
34	1	1	96	60	24.77	0.79	1.01	5.41	1.57	3.24	5.5	8.5	8.6	7.4	4.5	17.32	30.3	27.09	43.73	23.24	5.5
35	0	1	112	79	32.13	0.89	0.93	4.25	0.86	2.85	4.9	8.2	6.2	5.6	2.7	8.5	70.2	83	29.03	15.04	5.3
35	0	1	115	84	29.41	0.88	1.74	5.81	0.98	3.98	5	9.1	10	4.9	2.9	39.42	155.6	159.99	159.9	53.58	4.9
35	0	1	111	81	24.53	0.81	1.74	4.2	1.24	1.87	6	9.6	10.7	5.4	5.3	17.39	91.89	106.43	24.36	11.58	4.7
35	1	1	114	82	25.34	0.8	2.06	4.2	1.21	1.91	6	9.6	10.8	5.3	4.9	17.35	91.88	106.5	23.95	11.92	4.7
36	0	1	121	78	24.75	0.99	0.93	4.04	0.96	2.58	5	8.6	8.9	6.1	3.3	11.5	43.9	84.51	28.07	11.7	5.2
36	0	1	101	74	24.62	1.13	1.4	5.48	1.61	3.57	4.8	9.9	9.2	7.1	3.7	8.54	42.98	64.73	37	8.48	5.8
36	1	1	111	73	25.32	0.86	1.32	4.32	1.47	2.81	5.6	10.5	10	7.3	3.5	17.39	107.9	89.72	108.91	24.66	5.9
36	1	1	89	61	25.7	0.84	0.99	5.49	1.62	3.27	5.2	8.2	8.6	7.5	4.8	17.02	30.5	27.1	43.74	23.02	5.5
36	1	1	115	86	23.84	0.82	1.78	3.91	1.17	1.92	5.9	9.7	10.9	5.2	4.8	17.06	91.78	106.45	24.35	11.54	4.8
36	1	1	110	87	23.15	1.16	1.94	4.11	1.12	1.9	6.1	9.5	10.6	5.2	4.8	17.16	91.64	106.08	24.16	11.54	4.8
37	0	1	110	82	25.46	0.72	0.97	4.26	0.83	2.86	4.8	8.2	6.3	5.7	2.6	8.4	70.5	82.98	29.23	15.04	5.4
37	0	1	124	70	27.13	0.85	2.11	5.16	1.45	3.1	5.2	8.9	8.1	6.8	5.4	14.3	62.2	20.81	22.86	11.89	4.8
37	0	1	111	74	26.49	1.1	1.86	5.34	0.99	3.18	5.8	9.8	10.5	7.3	5.6	16.55	32.1	87.57	90.2	51.35	6
37	0	1	147	90	28.44	0.8	2.56	4.64	1.31	2.64	6	9.1	8.7	7.7	8.5	19.97	59.87	108.48	91.98	97.12	5.3
37	1	1	89	59	25.89	0.82	0.84	5.38	1.64	3.22	5.6	8.5	8.5	7.4	4.5	17.02	30.1	27.08	43.75	23.19	5.3
38	0	1	115	76	23.93	0.77	1.97	4.37	1.71	1.97	4.6	7.5	6.3	6.2	4.4	6.8	20.9	25.89	15.33	6.92	5.8
38	0	1	99	76	24.54	1.11	1.35	5.38	1.68	3.45	4.8	9.9	9.2	7.2	3.8	8.54	43.18	64.73	37	8.39	5.7
38	0	1	110	75	27.11	1.08	2	5.27	1.02	3.17	5.7	9.7	10.4	7.2	5.6	16.25	31.7	87.55	90.35	51.37	6.2
38	0	1	109	76	27.07	0.73	1.95	5.28	0.98	3.14	5.7	9.5	10.6	7.3	5.8	16.55	31.8	87.55	90.43	51.38	6
38	0	1	146	88	28.13	0.8	3.61	4.7	1.37	2.61	6	9.3	10.5	7.1	8.2	19.95	59.89	108.41	92.11	97.05	5.4
38	1	1	112	74	26.31	1.04	1.37	4.34	1.46	2.73	5.6	10.6	9.9	7.2	3.7	17.19	107.7	89.7	109.14	24.54	5.7
38	1	1	111	72	25.53	1.02	1.35	4.39	1.51	2.76	5.7	10.5	10.2	7.1	3.8	17.39	107.7	89.71	109.03	24.48	5.9
38	1	1	114	73	26.63	0.76	1.81	4.47	1.78	1.96	4.6	7.6	6.5	6.4	4.1	6.7	20.9	25.89	15.38	7.3	5.4
39	0	1	119	78	18.74	0.82	0.72	4.1	1.29	2.28	4.6	7.1	9.1	7.5	5.9	6.53	21.26	24.31	24.85	13.99	5.4
39	0	1	117	75	23.78	0.75	1.83	4.51	1.64	2.02	4.8	7.6	6.4	6.3	4.4	6.8	21.2	25.89	15.26	7.18	5.6
39	0	1	112	73	26.62	0.8	2.1	5.35	0.67	3.73	5.9	10.3	10.4	5.1	3.3	18.11	64.61	92.42	46.24	18.72	5.7
39	0	1	124	71	26.52	0.88	2.11	5.12	1.37	2.99	5.4	9.1	8.2	7	5.4	14.3	62.2	20.78	22.51	11.7	5
39	0	1	146	89	28.43	0.89	3.08	4.57	1.26	2.47	5.9	9	10.7	7.7	8.2	20.13	59.93	108.71	92.55	97.64	5.2
39	1	1	111	81	26.27	0.8	1.29	3.31	1.07	1.99	5.3	9.8	10.9	7.3	3	11.49	64.78	73.94	53.34	14.52	5.9
39	1	1	112	76	25.2	0.83	2.13	5.45	0.75	3.72	5.9	10.2	10.2	4.9	3.4	18.41	64.51	92.43	46.18	18.94	5.6
39	1	1	122	88	23.99	1.01	1.89	4.15	1.12	1.88	6.1	9.6	8.9	5.3	5	17.15	91.7	106.63	24.01	11.72	5
40	0	1	119	81	18.79	0.94	0.67	4.07	1.27	2.21	4.6	7.1	9.4	7.5	5.6	6.53	21.26	24.3	24.81	13.77	5.1
40	0	1	124	71	26.91	0.83	2.11	5.07	1.46	3	5.2	9.2	8	7	5.4	14	62.1	20.79	22.51	11.82	4.9
40	0	1	148	87	28.38	0.8	3.7	4.55	1.27	2.44	6.1	8.8	10.4	7.1	8.1	20.08	59.87	108.28	91.97	96.72	5.2
40	1	1	119	82	23.94	0.71	0.89	3.99	1.04	2.53	4.8	8.9	9.2	6	3	11.8	44	84.49	28.07	11.66	5.4
41	0	1	100	76	25.85	0.98	1.46	5.41	1.78	3.59	4.7	9.7	9.6	7.2	3.7	8.74	42.88	64.72	36.9	8.69	6
41	0	1	167	109	30.37	0.9	1.75	4.72	1.56	2.79	5.3	8.4	10.4	7.4	4.1	9.2	35.6	68.3	32.8	9.96	5.8
41	1	1	121	78	19.43	0.89	0.72	3.95	1.36	2.29	4.3	7	9.2	7.4	5.8	6.73	21.36	24.33	24.91	14.15	5.4
41	1	1	110	80	20.02	0.98	0.45	3.77	1.76	1.98	5	5.5	5.4	5	3.9	8.3	22.1	31.69	35.21	26.29	6
41	1	1	109	75	25.14	0.95	2.12	5.38	0.77	3.69	5.7	10.1	10.6	5	3.3	18.41	64.71	92.42	46.13	19.03	5.7
42	0	1	81	56	19.67	0.61	0.81	3.39	1.42	1.84	4.3	7.9	8.5	6.2	5.6	5.83	46.69	60.08	44.98	33.38	5.4
42	0	1	141	96	28.62	0.79	0.84	3.64	1.29	2.37	4.4	8.2	9.2	7.7	3.5	9.11	52.05	75.65	58.68	16.17	5.5
42	0	1	140	95	28.87	1.14	0.81	3.64	1.18	2.24	4.4	8	9.4	7.7	3.4	8.81	52.05	75.65	58.77	16.18	5.4
42	0	1	167	111	29.35	1.12	1.8	4.64	1.48	2.87	5.5	8.7	10.5	7.5	4.2	9	35.3	68.29	32.9	9.96	5.7
43	0	1	140	95	28.15	0.84	0.84	3.55	1.18	2.27	4.3	8	9.4	7.8	3.6	8.91	52.45	75.65	58.82	16.19	5.6
43	1	1	110	80	19.02	0.87	0.46	3.72	1.81	1.97	4.9	5.3	5.4	4.9	3.8	8.4	22.2	31.69	35.28	26.14	6.2
43	1	1	86	51	19.57	0.99	0.71	3.32	1.32	1.93	4.2	7.7	8.5	6.6	5.6	5.93	46.59	60.1	45.04	33.23	5.3
43	1	1	164	110	30.06	0.89	1.81	4.65	1.46	2.75	5.3	8.5	10.3	7.7	4.4	9.3	35.3	68.31	32.72	9.83	5.9
44	0	1	98	72	19.93	0.79	0.45	3.98	1.77	2.29	5.2	6.9	6.2	4.8	3.5	5.45	37.16	39.94	37.53	9.13	5.5
44	0	1	118	78	19.57	0.67	0.56	3.45	1.41	2.07	4.6	4.8	9.8	5	3.6	7.2	50.4		25.75	8.45	5.3
44	0	1	95	54	22.25	0.72	0.74	5.42	2.22	3.18	5.2	7.2	6.1	4.4	3.2	8.69	64.03	29.75	38.47	7.11	5.5
44	1	1	109	82	19.86	0.65	0.46	3.7	1.8	1.96	4.9	5.4	5.7	5	3.9	8.5	22.1	31.69	35.51	26.39	5.9
44	1	1	110	79	28.64	0.86	2.52	5.76	1.07	3.53	5.4	7.8	6.3	5.1	4.5	15.56		109.73	34.88	13.55	5.1
45	0	1	102	71	20.13	0.89	0.4	3.82	1.73		5.2	7	6	5.2	3.1	5.35	36.96	39.96	37.67	9.28	5.7
45	0	1	120	78	20.81	0.6	0.62	3.43	1.31	1.97	4.6	5.1	9.5	5	3.5	7.3	50.4		25.65	8.37	5.2
45	0	1	93	63	22.36	0.92	0.82	3.95	1.61	2.26	4.9	7.1	7.1	6	5.2	4.1	26.3	29.78	27.71	13.11	5.2
45	0	1	111	79	29.27	0.86	2.4	5.84	1.02	3.65	5.2	7.9	6	5.1	4.2	15.56		109.72	34.84	13.38	5.1
45	1	1	101	71	19.32	0.76	0.46	3.83	1.7	2.19	5.2	6.9	6.3	5.2	3.5	5.35	37.26	39.96	37.76	9.24	5.8
45	1	1	111	72	20.76	0.9	1.05	4.79	1.38	2.94	4.5	7.8	4.5	5.9	5.3	4.24	33.97	15.54	11.53	9.58	5.5
45	1	1	90	50	21.11	0.61	0.7	3.34	1.4	1.94	4.1	7.7	8.8	6.4	5.8	5.83	46.59	60.08	45.14	33.31	5.3
45	1	1	114	80	29.02	0.78	2.53	5.83	0.97	3.34	5.5	7.7	6.2	5.1	4.2	15.76		109.72	34.67	13.59	5.2
46	0	1	118	78	20.75	0.7	0.66	3.32	1.41	2.03	4.5	5.1	9.7	5	3.5	7.1	50.8		25.55	8.39	5.2
46	0	1	93	64	22.52	0.85	0.8	3.96	1.57	2.19	4.7	7	7.3	6.3	5.3	4.2	26.4	29.78	27.89	13.14	5.3
46	0	1	95	63	22.75	0.97	0.82	3.89	1.56	2.1	4.6	7.1	7	6.2	5	4.3	26.2	29.78	27.96	13.05	5.3
46	0	1	94	57	23.25	0.79	0.76	5.48	2.19	3.08	5.4	7.1	6.1	4.5	3.4	8.79	63.93	29.75	38.48	7.05	5.5
46	0	1	96	57	22.45	0.59	1.68	5.52	2.04	3.17	5.3	7.1	6.3	4.4	3.3	8.69	63.93	29.75	38.36	7.12	5.6
46	1	1	115	80	20.54	0.87	1.05	4.67	1.74	2.39	5.1	7.3	9.2	7	5.8	8.1	19.8	63.48	47.8	69.48	5.3
46	1	1	110	70	20.64	0.75	1.03	4.84	1.45	2.92	4.4	7.8	4.1	6.2	5.1	4.34	34.27	15.53	11.47	9.76	5.5
47	0	1	115	72	24.36	0.92	2.04	4.77	0.93	3.18	5	6.5	6.2	4.8	2.8	8.12	43.08	77.1	40.47	7.57	5.2
47	1	1	111	71	19.64	0.72	1.06	4.81	1.37	2.88	4.3	7.7	4.2	6.2	5.2	4.64	34.17	15.54	11.49	9.46	5.2
47	1	1	128	79	23.49	0.8	1.88	5.23	1.05	3.65	5.4	8	10.2	5.5	2.6	11.13	21.45	46.11	52.55	12.26	5.7
48	0	1	115	71	24.44	1.09	2.11	4.81	1.06	3.18	4.9	6.6	6.3	4.5	3.1	8.42	43.18	77.08	40.56	7.46	5.3
48	0	1	115	71	25.89	0.88	2.1	4.9	1.03	3.21	4.9	6.5	6.1	4.5	2.9	8.52	43.28	77.07	40.46	7.57	5.2
48	1	1	129	80	22.39	0.86	1.79	5.23	1.12	3.53	5.4	8.2	10.5	5.5	2.5	11.43	21.65	46.11	52.65	12.47	6
49	0	1	150	98	29.55	0.69	1.89	4.76	1.12	2.83	5.9	8	9.9	7.7	5.9	29.76	87.77	159.98	142.9	68.91	5.7
49	0	1	148	102	28.86	0.94	1.96	4.85	1.24	2.89	5.5	8.2	10.3	7.7	6	29.76	88.07	160.01	143.08	68.97	5.7
49	1	1	116	80	19.27	0.65	1.05	4.68	1.63	2.46	5.1	7.3	9.2	7	5.8	7.9	19.7	63.51	47.93	69.26	5.5
49	1	1	114	82	19.21	0.72	1.1	4.66	1.7	2.36	4.8	7.4	9.4	7	6	8	19.8	63.48	48.09	69.36	5.3
49	1	1	129	80	23.64	0.99	1.81	5.18	1.05	3.58	5.5	8.2	10.3	5.3	2.3	11.43	21.45	46.11	52.83	12.21	5.8
49	1	1	129	75	22.57	0.94	2.11	4.82	1.42	3.04	4.6	7	6.4	5.8	5.5	8	42.59	54.78	49.19	39.55	5.2
49	1	1	130	76	22.83	0.74	2.13	4.95	1.38	2.99	4.4	7	6.1	5.5	5.6	8.3	42.99	54.8	49.24	39.39	5.2
50	0	1	110	76	22.34	0.76	0.77	2.71	1.38	1.58	5.1	9	8.1	5.8	4.5	8.98	51.32	68.5	49.34	20.38	5.9
50	0	1	132	91	22.24	0.86	0.37	4.63	1.98	2.33	5.3	10.3	9.8	5.3	4.5	9.83	29.7	35.5	18.73	6.71	5.2
50	0	1	129	89	20.87	0.97	0.51	4.58	1.91	2.46	5.3	10.6	10.2	5.3	4.6	9.93	29.7	35.51	19.03	6.76	5.4
50	0	1	109	84	25.45	0.92	0.9	5.05	1.66	3.14	5.2	6.2	3.7	4	4.1	8.2	39.4	41.89	30.19	15.75	5.3
50	0	1	116	58	21.82	1.1	1.62	5.91	0.97	3.42	5.4	10.3	10.9	4.1	5.2	7.49	24.3	104.19	17.79	7.9	5.8
50	1	1	109	69	19.94	0.55	0.42	4.8	1.91	2.69	5.3	9.4	6.3	5.4	3.7	5.29	49.4	34.46	12.44	2.72	5.2
50	1	1	98	62	23.73	0.8	0.75	4.1	1.27	2.81	5.2	9.2	8.4	5.9	3.4	3.58	82.71	62.94	20.27	6.3	6.3
50	1	1	105	73	22.81	0.77	1.27	4.45	1.08	2.83	4.6	8.2	8.1	7.1	3.2	4.9			26.51	10.58	4.9
50	1	1	115	58	21.42	0.83	1.67	5.87	1.04	3.46	5.4	10.5	10.1	4	5.4	7.19	24.3	104.2	17.95	7.71	5.7
50	1	1	131	76	23.23	0.79	2.19	4.8	1.5	3.11	4.3	7.2	6.3	5.9	5.5	8.1	42.69	54.79	49.01	39.55	5.2
50	1	1	149	100	30.34	0.87	1.95	4.74	1.11	2.8	5.5	8	10.1	7.5	6.2	29.66	88.07	160.01	143	69.21	5.7
51	0	1	99	56	21.14	0.9	0.57	3.55	1.6	1.89	5.4	10.9	9.6	7.5	6.6	11.19	126.98	130.84	173.91	106.68	6
51	0	1	106	78	20.53	0.82	0.83	2.83	1.29	1.57	5.1	9.3	7.9	5.7	4.6	8.88	51.32	68.51	49.12	20.5	6.2
51	0	1	131	92	21.55	0.88	0.55	4.6	1.93	2.33	5.3	10.3	10.2	5.3	4.7	9.73	29.6	35.51	18.79	6.99	5.3
51	1	1	120	79	23.13	0.81	1.31	4.81	1.77	2.52	5.5	9.9	7.9	4.4	5.1	11.9	155.1	61.21	16.98	6.9	5.5
51	1	1	126	80	25.81	0.84	1.03	5.17	1.78	3.19	5.2	6.2	3.8	4.1	4.2	8.1	39.5	41.92	30.31	15.75	5
51	1	1	115	59	21.82	0.71	1.65	5.98	1.01	3.45	5.4	10.4	10.1	4.1	5.4	7.49	24.3	104.22	17.69	7.66	5.8
52	0	1	110	71	19.74	0.66	0.37	4.83	1.94	2.67	5.3	9.3	6.5	5.6	3.9	4.99	49.4	34.43	12.34	2.74	5.2
52	0	1	99	55	21.32	0.92	0.6	3.64	1.64	1.87	5.8	10.1	9.6	7.5	6.8	10.89	127.18	130.87	174.01	106.59	5.9
52	0	1	106	80	20.59	0.87	0.79	2.86	1.34	1.51	4.7	9.1	8	5.5	4.5	8.88	51.42	68.48	49.24	20.59	6.1
52	0	1	114	91	21.97	0.8	1.21	4.93	1.52	3.05	5.3	9.1	7.5	6.1	4.8	6.81	30.28	42.34	33.56	8.57	6
52	0	1	101	59	23.9	0.84	0.64	4.08	1.15	2.81	5.1	9	8.6	5.6	3.1	3.68	82.61	62.92	20.2	6.11	5.9
52	0	1	120	79	22.57	0.93	1.21	4.92	1.69	2.58	5.2	10.1	7.8	4.6	5.2	11.9	154.9	61.21	17.05	7.13	5.5
52	1	1	120	79	25.8	0.85	0.87	5.08	1.7	3.11	4.9	6.2	3.7	4	4.4	8.1	39.6	41.88	30.32	15.57	5.2
52	1	1	106	75	23.54	0.86	1.26	4.44	1.09	2.93	4.3	8.1	8	7.1	3.4	4.9			26.5	10.56	5.1
52	1	1	106	75	23.31	0.7	1.17	4.36	1.06	2.9	4.5	8.3	7.9	7.2	3.4	4.9			26.72	10.61	5.1
52	1	1	118	74	27.69	0.86	1.99	4	1.13	2.39	6.1	10.4	10.7	7.6	5.9	9.95	25.07	55.4	30.94	14.28	6.4
53	0	1	112	69	19.23	0.68	0.4	4.93	1.83	2.75	5.5	9.3	6.4	5.6	3.6	4.99	49.3	34.46	12.48	2.81	5.2
53	0	1	119	58	21.88	1.01	0.83	4.38	1.38	2.84	5.1	8	6.3	6.2	4.3	6.84	39.91	41.07	27.51	9.72	5.8
53	0	1	135	88	22.29	1.01	1.64	4.65	1.25	2.29	5	7.3	7.08	5.53	4.31	14.54	122.3	109.5	139.95	25.5	5.3
53	1	1	108	76	19.66	0.66	1	4.69	1.74	2.75	5.9	8.6	7.4	5.6	3.7	9.44	51.77	61.83	54.51	13.04	5.4
53	1	1	105	77	20.24	0.88	0.92	4.73	1.69	2.82	5.8	8.6	7.4	5.6	3.9	9.24	52.07	61.84	54.76	13.11	5.5
53	1	1	111	69	19.28	0.97	0.87	4.23	1.6	2.4	4.5	8.3	7.2	5.9	2.9	5.05	51.53	43.78	39.34	8.11	5.3
53	1	1	111	70	20.6	0.79	0.83	4.25	1.62	2.43	4.8	8.7	7	5.9	2.9	5.05	51.23	43.77	39.45	8.16	5.5
53	1	1	100	60	23.68	0.61	0.7	4.18	1.12	2.92	5	9.1	8.8	5.6	3.4	3.48	82.61	62.91	20.47	6.32	6.3
53	1	1	136	90	21.97	0.62	1.55	4.66	1.27	2.32	5.1	7.5	6.78	5.63	4.21	14.54	122.6	109.51	140.06	25.68	5.3
53	1	1	146	89	27.56	0.85	3.67	4.61	1.37	2.57	6	9.1	10.6	7.2	8.1	20.16	59.89	108.82	91.75	96.84	5.2
54	0	1	101	57	20.47	0.96	0.58	3.62	1.63	2.04	5.7	10.9	9.7	7.7	6.8	11.19	127.08	130.86	174.14	106.69	5.9
54	0	1	115	89	21.13	0.59	1.07	4.96	1.57	3.1	5.2	9.2	7.3	6.1	4.9	6.71	30.08	42.34	33.57	8.68	5.9
54	0	1	120	62	21.61	0.71	0.99	4.45	1.5	2.89	5.2	7.6	6.2	5.9	4.3	6.84	39.71	41.06	27.2	9.86	5.6
54	0	1	170	89	25.05	0.8	0.87	5.02	1.87	2.97	5.8	9.5	8	5.3	5.1	12.98	52.94	61.38	31.77	20.14	5.7
54	0	1	126	77	25.01	0.77	1.09	5.65	2.11	3.54	5.3	10.1	9.2	7.5	4.9	9.13	95.66	86.13	65.18	16.25	5.3
54	1	1	108	76	19.45	0.74	0.92	4.68	1.63	2.93	5.7	8.4	7.8	5.4	3.8	9.54	51.87	61.82	54.57	12.98	5.3
54	1	1	111	70	21.74	1.08	0.2	3.83	2.1	1.81	3.9	6.84	6.87	5.87	4.74	4.6	34.6	38.79	25.14	13.64	4.5
54	1	1	110	69	21.38	0.88	0.3	3.86	1.92	1.76	4	6.44	6.67	5.87	4.54	4.6	34.8	38.79	25.2	13.73	4.3
54	1	1	121	80	23.5	0.85	1.21	4.94	1.78	2.59	5.6	10.1	7.9	4.8	5.1	12.2	154.8	61.2	16.84	7.15	5.5
55	0	1	110	71	19.93	0.84	0.89	4.18	1.64	2.29	4.5	8.5	7.1	5.8	2.7	5.05	51.33	43.8	39.2	8.33	5.3
55	0	1	116	88	22.25	0.6	1.08	5	1.62	3	5.1	9	7.3	6.1	4.8	6.71	30.08	42.33	33.53	8.6	5.7
55	0	1	136	91	22.37	0.99	1.62	4.58	1.28	2.38	5.3	7.6	6.98	5.73	4.21	14.44	122.6	109.5	140.07	25.46	5.2
55	0	1	126	75	26.19	0.72	1.23	5.79	2.13	3.46	5.1	10.3	9.2	7.2	5	8.73	95.96	86.12	65.35	16.52	5.3
55	1	1	90	60	22.71	0.75	0.84	5.09	2.28	2.66	4.6	9.3	8.9	7.2	4	8.8				14.35	4.9
55	1	1	106	78	23.45	0.84	1.53	5.16	1.46	3.19	4.7	8.8	10.3	7	3.7	13.4	71.4	90.38	46.64	14.64	5
55	1	1	107	79	23.46	0.98	1.59	5.06	1.47	3.19	5.1	8.8	10.6	6.8	3.8	13.4	71.1	90.39	46.48	14.39	4.9
55	1	1	94	61	19.65	0.7	1.54	5.45	1.66	3.58	5.5	9.2	7.6	6.3	2.9	9.12	161.01	109.87	50.57	7.87	5.3
55	1	1	115	77	27.65	1.1	2.43	4.14	1.12	2.43	6.1	10.4	10.5	7.5	6.1	9.95	24.95	55.53	30.94	14.8	6.4
55	1	1	147	87	27.71	1.05	2.68	4.54	1.41	2.61	6.1	9.1	8.7	7.1	8.4	20.07	59.81	108.43	91.83	97.35	5.1
56	0	1	120	62	22.25	0.95	0.95	4.38	1.41	2.89	5.1	7.7	6.5	6.1	4.3	7.04	39.61	41.05	27.31	9.56	5.6
56	0	1	114	77	28.54	1.08	1.98	3.99	1.16	2.49	6.1	10.2	10.7	7.4	5.8	9.96	24.9	55.95	30.4	13.94	6.1
56	1	1	89	60	22.5	1.02	0.93	5.17	2.33	2.67	4.4	9.4	8.6	6.9	4.1	8.7				14.27	5.1
56	1	1	91	56	24.49	0.77	0.48	4.58	1.36	2.66	5	8.1	7.4	6.9	5.3	5.13	17.39	23.25	14.86	6.02	5.6
56	1	1	90	56	25.93	0.96	0.65	4.57	1.25	2.62	4.9	8	7.6	6.8	5.2	4.83	17.39	23.27	14.58	6.14	5.6
56	1	1	110	71	19.76	0.93	0.61	5.81	3	2.59	4.9	10.3	9.4	4.2	3.6	12.5	51.7	66.02	16.98	9.7	5.8
56	1	1	119	82	25.76	0.85	1.69	6.04	1.83	3.84	5.4	10.4	9.8	7.5	3.9	11.67	83.3	32.5	51.05	13.07	5.7
57	0	1	169	91	26.27	0.88	0.89	5.01	1.87	3.03	6	9.5	8.1	5.4	4.9	13.38	52.94	61.38	31.61	20.21	5.5
57	0	1	172	91	25.42	0.65	0.85	4.96	2.01	2.85	6	9.7	8	5.4	5.1	13.28	53.04	61.35	31.4	19.94	5.5
57	0	1	126	76	26.26	0.99	1.2	5.67	2.03	3.56	5.3	10.9	9	7.3	4.9	9.03	95.86	86.12	65.2	16.29	5.4
57	0	1	113	76	28.47	1.09	2.58	4.12	1.09	2.53	5.9	10.1	10.2	7.5	5.8	10	24.94	55.9	30.88	14.59	6.1
57	1	1	92	59	23.41	0.9	0.95	5.11	2.32	2.75	4.7	9.4	8.7	7	3.7	8.6				14.44	5
57	1	1	109	78	24.59	0.71	1.65	5.03	1.48	3.2	4.8	8.6	10.4	7	3.9	13.3	71.2	90.38	46.68	14.66	5
57	1	1	88	54	25.45	0.73	0.54	4.46	1.21	2.74	4.8	8	7.6	7	5.5	4.83	17.29	23.28	14.63	6.17	5.3
57	1	1	95	59	20.67	0.99	1.07	5.55	1.54	3.52	5.5	9.4	8	6.4	2.9	9.22	161.01	109.85	50.85	7.74	5.4
57	1	1	121	81	24.49	1.16	1.77	6.03	1.96	3.88	5.3	10.2	9.5	7.5	3.9	11.57	83.4	32.52	51.09	13.23	5.7
57	1	1	119	79	24.4	1.04	0.74	5.89	1.84	3.87	5.4	10.3	9.5	7.7	4	11.67	83.3	32.51	51.04	13.06	6
58	0	1	101	69	17.98	0.74	0.54	4.92	2.82	2.09	5.1	10.5	10.7	6.8	3.8	7.5				11.39	6
58	0	1	125	80	20.7	1.13	1.29	4.68	1.3	3.1	5.1	9.6	10.9	6.5	3.6	7.03	48.33	159.98	41.1	6.86	5.7
58	0	1	119	91	23.2	0.61	1.32	4.53	1.63	2.55	4.6	7.6	8.3	5.4	4.9	10.1	25.5	18.61	23.74	16.79	6
58	0	1	105	62	23.82	0.77	0.6	3.57	1.52	1.87	4.7	6.3	4.2	3.7	2.5	5.61	46.27	35.29	15.14	5.67	6.1
58	0	1	96	68	23.64	1.09	1.3	5.28	1.54	3.62	5.8	10.8	10.8	6.4	3.4	5.21	52.74	121.34	21.1	8.86	5.7
58	1	1	111	68	22.67	0.98	0.2	3.76	2.01	1.67	4.1	6.64	6.97	5.77	4.84	4.6	34.7	38.79	25.34	13.53	4.2
58	1	1	123	79	22.62	0.79	1.63	4.89	1.74	3.01	5.4	9	9.1	6.9	4.9	7.41	21.88	117.15	32.75	32.88	5.7
58	1	1	126	80	22.31	1	1.65	5.02	1.8	2.92	5.4	9.2	9	6.7	4.8	7.21	21.88	117.13	32.84	32.95	5.7
58	1	1	125	80	23.12	0.95	1.66	5.09	1.76	2.99	5.3	9.2	8.9	6.9	4.9	7.21	22.08	117.12	32.88	32.8	5.9
58	1	1	111	71	20.55	0.78	1.66	5.76	3.1	2.45	4.9	10.3	9.5	4.3	3.3	12.5	51.5	65.99	17.24	9.99	5.7
58	1	1	96	60	20.35	0.79	0.97	5.53	1.62	3.56	5.1	9.1	7.8	6.4	2.9	9.02	160.61	109.84	50.88	7.86	5.3
59	0	1	98	72	17.25	0.67	0.6	4.88	2.78	2.23	4.7	10.8	10.5	6.9	3.8	7.9				11.36	5.9
59	0	1	102	69	16.45	0.59	0.46	4.87	2.79	2.09	4.9	10.6	10.4	6.7	3.7	7.5				11.23	6
59	0	1	129	96	22.65	0.72	1.08	4.87	1.7	2.81	5.3	9.6	8.8	6.3	4.9	5.2	48	62.5	16.81	16.64	5.6
59	0	1	120	81	24.48	0.95	1.64	4.72	1.62	2.46	5.2	9.5	6.2	4.8	4.6	11.3	112.7	27.9	13.38	14.18	5.2
59	0	1	140	79	23.8	1.09	1.68	4.69	1.23	3.14	5.1	9.7	12	6.2	2.5	2.29	19.94	40.37	32.03	8.19	5.7
59	0	1	106	59	23.74	0.64	0.55	3.64	1.38	1.95	4.7	6.2	4	3.8	2.4	5.31	46.67	35.32	15.28	5.58	5.9
59	1	1	126	80	21.02	1.11	1.27	4.61	1.34	3.16	5.2	9.7	10.6	6.6	3.5	6.93	48.33	160	41.08	6.87	5.8
59	1	1	103	61	24.95	0.84	0.62	3.55	1.49	1.77	4.7	6.4	4	3.6	2.2	5.31	46.67	35.29	14.99	5.86	6.3
59	1	1	112	69	20.95	0.6	1.62	5.71	3.07	2.54	5	10.5	9.2	4.2	3.5	12.4	51.5	65.98	17.3	9.65	5.8
59	1	1	96	70	22.92	0.95	1.4	5.44	1.51	3.58	5.8	10.7	10.7	6.4	3.3	5.21	52.64	121.33	21.04	8.8	5.7
59	1	1	111	75	24.11	0.93	2.11	5.3	1.15	3.42	4.6	6.6	5.1	4.9	4	16	82	35.08	29.62	10.96	5.4
59	1	1	141	97	24.13	0.79	0.79	5.83	3.1	2.89	4.7	7.76	6.91	6.12	6.1	10.5	36.2	22.12	39.61	31.46	6.2
60	0	1	121	78	19.72	1.04	0.88	4.85	1.34	3.02	5.4	8.7	8.5	7.1	3.1	11.75	107.2	76.8	93.12	31.33	5.3
60	0	1	120	78	20.14	0.93	1.04	4.87	1.44	2.96	5.4	8.6	8.2	7	3.2	11.85	107	76.81	93.24	31.06	5.5
60	0	1	96	70	22.24	1.08	1.21	5.31	1.46	3.46	5.6	10.6	10.7	6.2	3.4	5.11	52.74	121.31	21.12	8.69	5.8
60	1	1	119	89	22.97	0.61	1.26	4.53	1.8	2.54	4.9	7.4	8.1	5.4	4.9	10.4	25.5	18.61	23.94	16.93	5.6
60	1	1	110	76	24.47	1.03	2.15	5.12	1.13	3.47	4.7	6.5	5	5	4.1	16	82.1	35.09	29.51	10.64	5.4
60	1	1	139	93	24.08	0.61	0.71	5.3	2.92	2.77	4.9	7.86	6.81	6.02	5.8	10.5	36.3	22.09	39.81	31.11	6
60	1	1	111	74	25.51	1.11	1.75	4.46	1.73	2.54	5.8	10.5	10.4	7.7	3.4	16.4	47.3	88.22	46.78	15.49	6.3
60	1	1	109	77	26.57	0.96	1.87	4.57	1.62	2.53	5.8	10.3	10.4	7.7	3.5	16.4	46.9	88.2	46.62	15.47	6.3
60	1	1	140	84	26.24	0.99	1.4	5.41	1.29	3.67	5.5	10.2	7.4	7.6	4	8.95	73.5	72.59	71.76	19.85	5.7
61	0	1	122	88	23.3	0.81	1.36	4.45	1.64	2.55	4.8	7.3	8.4	5.6	5	10.1	25.5	18.59	23.69	16.64	5.8
61	0	1	141	80	24.45	1.04	1.82	4.76	1.29	2.95	5	9.9	10.9	6.1	2.5	2.19	19.84	40.36	32.08	8.29	5.9
61	1	1	127	81	22.37	0.76	1.37	4.6	1.21	3.01	4.9	9.4	10.7	6.6	3.5	6.83	48.53	160.01	40.85	6.69	5.9
61	1	1	121	82	23.53	0.78	1.68	4.76	1.63	2.62	5.2	9.6	6.1	5	4.8	11.4	113.1	27.88	13.36	14.12	5
61	1	1	118	79	24.62	0.69	1.62	4.81	1.74	2.62	5.3	9.8	6.3	4.8	4.7	11.3	112.9	27.91	13.57	14.23	4.9
61	1	1	155	88	25.95	0.85	1.3	5	1.1	3.17	5.8	7	10.4	6.8	7.7	8.63	29.95	50.31	124.21	86	6.2
61	1	1	157	90	25.86	1.01	1.3	5.03	1.23	3.1	5.8	6.8	10.1	6.9	7.6	8.73	29.75	50.31	124.46	86.32	6
61	1	1	141	95	24.91	0.62	0.83	6.21	3.05	2.76	4.7	7.96	7.01	6.02	5.7	10.4	36.2	22.11	39.79	31.48	6.2
61	1	1	142	86	25.49	1.05	1.37	5.44	1.2	3.74	5.5	10.3	7.3	7.6	4	8.85	73.5	72.58	71.62	19.66	5.7
61	1	1	116	81	31.38	0.86	2.1	5.51	1.57	3.38	4.8	10.3	8.5	5.8	4	13.57	111.71	119.28	39.84	17.11	5.9
62	0	1	130	89	24.16	0.88	1.05	4.88	1.53	2.81	5.3	9.7	8.5	6.2	4.9	5	48.1	62.5	16.81	16.87	5.6
62	0	1	121	78	24.87	0.9	1.06	4.91	1.39	2.97	5.3	9.6	8.2	4.4	4.1	17.13	121.83	160	37.38	13.09	5.8
62	0	1	119	81	24.26	1.08	0.98	4.77	1.23	3.07	5.2	9.6	8.3	4.3	3.9	17.23	121.83	160	37.15	13.33	5.7
62	0	1	120	79	25.26	1.1	0.95	4.94	1.34	3.12	5.4	9.8	8.5	4	4.1	17.33	121.73	160.01	37.06	12.95	5.7
62	0	1	119	86	27.1	0.7	1.48	6.66	1.42	3.65	5.3	7.3	6.4	4	4.5	6.4	73.9	56.89	14.96	10.04	5.8
62	1	1	112	75	25.78	0.96	1.72	4.47	1.75	2.5	5.7	10.4	10.4	7.7	3.6	16.2	47.2	88.18	46.86	15.69	6
62	1	1	141	85	26.88	0.84	1.35	5.5	1.25	3.74	5.5	10.5	7.3	7.7	4.2	8.95	73.6	72.61	71.73	19.77	5.9
62	1	1	116	81	31.61	0.92	2.12	5.48	1.57	3.47	4.7	10.6	8.6	5.6	4.3	13.67	111.91	119.27	39.73	17.2	5.8
62	1	1	115	71	24.55	1.01	1.89	5.45	1.24	4.34	5.9	10.7	10.5	6.9	4.1	20.94	71.9	10.11	53.06	18.24	6
63	0	1	141	78	24.44	0.94	1.79	4.68	1.42	3.08	4.9	9.9	10.9	6	2.8	2.19	20.14	40.34	32.07	8.13	5.8
63	0	1	121	86	28.59	0.73	1.32	6.57	1.43	3.53	5.1	7.4	6.5	4.1	4.6	6.5	73.9	56.9	14.63	10.06	5.7
63	0	1	119	85	27.61	0.84	1.44	6.57	1.46	3.34	5.3	7.2	6.5	4.2	4.7	6.4	73.9	56.89	14.61	10.32	5.6
63	1	1	140	67	18.94	0.98	0.95	5.1	2.39	2.52	4.5	6.6	7.3	6.9	4.5	7.41	30.25	38.03	59.8	25.98	5.2
63	1	1	140	65	18.56	0.73	1.04	5.04	2.28	2.56	4.6	6.3	7.6	6.7	4.5	7.41	30.25	38.02	60.04	25.99	5.2
63	1	1	137	101	23.94	0.97	0.95	4.93	1.55	2.85	5.3	9.5	8.6	6.5	4.8	4.8	48.1	62.49	16.8	16.65	5.7
63	1	1	148	83	25.41	1.17	1.37	5.02	1.16	3.1	5.9	7.1	10.3	7	7.7	8.43	29.85	50.32	124.49	86.22	6
63	1	1	129	71	23.82	0.97	0.51	5.23	2.41	2.93	6	10.5	9.1	3.4	4.6	6.6	24.79	33.36	14.62	3.6	6.2
63	1	1	110	75	24.66	0.92	1.99	5.15	1.25	3.59	4.6	6.5	5.1	5.1	3.9	15.8	82	35.09	29.52	10.67	5.5
63	1	1	117	79	23.52	1.09	2.04	5.58	1.57	3.51	5.9	10.6	8.4	5.7	3.9	13.67	111.81	119.27	39.75	16.82	5.9
64	0	1	119	78	19.08	0.95	1.05	4.98	1.31	3.13	5.4	8.5	8.4	7	3.2	11.75	107	76.79	93.35	31.36	5.5
64	0	1	119	82	24.91	0.95	1.14	4.66	1.21	3.03	5.7	10.1	9	6.6	3.7	9.7	59.35	82.76	52.93	14.54	6.7
64	1	1	139	65	18.58	0.85	1.06	5.19	2.27	2.67	4.2	6.5	7.3	6.8	4.5	7.21	30.25	38.02	59.92	25.9	5.3
64	1	1	136	86	23.91	0.95	1.04	3.82	1.36	2.1	5.9	10.6	7.2	6.9	3.6	9.2	128.4	62.48	51.52	15.8	5.6
64	1	1	136	83	23.36	0.75	1	3.81	1.38	1.97	5.7	10.5	7.2	6.9	3.9	9.2	128.5	62.51	51.68	16	5.6
64	1	1	134	86	23.67	0.82	1.02	3.88	1.48	2.07	6	10.7	7.2	7.1	3.9	9.1	128.4	62.48	51.78	15.83	5.6
65	0	1	103	69	25.97	1.07	1.15	4.48	1.28	3.11	4.8	9.7	7.9	6.2	3.5	4.32	24.73	36.13	38.77	8.63	5.7
65	0	1	125	87	23.55	0.69	0.57	4.23	2	2.26	4.8	9.3	7.1	4.8	3.9	4.1	95.6	45.6	12.02	11.62	5
65	1	1	106	77	25.86	0.81	1.28	4.35	1.13	3.07	4.8	9.6	8.5	6.6	3.7	4.44	24.8	36.09	38.68	8.78	5.7
65	1	1	110	69	25.51	0.9	1.41	4.74	1.31	3.13	5.4	8	6.4	5.6	5.3	8.92	83.07	56.58	31.36	10.49	5.5
65	1	1	115	69	23.43	1.05	1.82	5.41	1.33	4.28	5.9	10.8	10.4	7	4.1	20.84	71.9	10.1	53.05	18.38	6.1
65	1	1	115	69	26.34	0.85	1.95	5.53	1.25	4.35	5.9	10.7	10.4	7.1	4.3	20.94	72.1	10.09	53.03	18.47	6.2
66	0	1	132	68	22.21	0.87	0.54	5.18	2.33	2.92	5.7	10.5	9.2	3.4	4.4	6.7	24.59	33.37	14.79	3.75	6.2
66	0	1	111	70	26.89	0.77	1.28	4.43	1.12	3	4.8	9.8	8.1	6.4	3.8	4.52	25.13	36.14	39.04	8.76	5.5
66	0	1	111	71	25.15	1.02	1.36	4.63	1.32	3.02	5.5	8.1	6.5	5.7	5.6	8.62	83.07	56.6	31.6	10.48	5.2
66	0	1	111	72	24.8	0.92	1.47	4.7	1.43	3.07	5.6	8.1	6.4	5.7	5.6	8.62	82.97	56.59	31.42	10.48	5.5
66	1	1	121	80	25.38	1	1.04	4.61	1.3	3.13	5.7	10	8.9	6.8	4	9.8	59.45	82.78	52.79	14.54	6.9
66	1	1	122	80	25.11	0.83	1.18	4.54	1.3	3.18	5.5	10.1	8.8	6.6	4	9.6	59.35	82.79	52.95	14.63	6.8
66	1	1	126	84	27.86	0.89	0.53	4.13	2.01	2.33	4.7	9.2	6.9	5	4	4.2	95.7	45.61	12.06	11.62	4.9
67	0	1	131	71	23.79	0.89	0.47	5.17	2.26	2.97	5.9	10.4	9	3.5	4.5	6.4	24.79	33.33	14.82	3.52	6.2
67	0	1	123	86	27.86	0.89	0.43	4.11	1.95	2.27	4.7	9.5	6.9	5.2	4	4.1	95.6	45.61	12.2	11.97	4.9
45	0	2	101	65	22.14	0.82	1.38	5.05	1.1	3.55	6.6	10.5	10.4	6.9	4.6	8.83	55.63	133.31	81.44	25.88	6
45	1	2	99	63	22.72	0.77	1.35	4.97	1.01	3.67	6.4	10.5	10.2	7.1	4.5	9.03	55.73	133.3	81.44	25.75	5.9
46	0	2	101	66	22.67	0.9	1.23	5.03	1.18	3.56	6.4	10.4	10.2	7.2	4.6	9.03	55.83	133.29	81.49	25.9	6.2
46	0	2	111	79	27.04	1.02	1.39	3.39	1.01	4.14	6.2	9.7	9.9	7.6	3.2	11.59	64.61	73.53	52.75	14.8	6.1
47	0	2	111	81	26.69	0.9	2.49	3.38	0.94	3.05	6.2	9.8	9.4	7.4	3.3	11.22	64.5	74.42	53.42	14.45	6.3
48	1	2	115	63	20.72	0.9	1.71	5.92	1.26	3.24	6.4	10.3	10.6	7.4	4.9	9.59	32.3	21.97	19.39	13.79	6.1
49	0	2	110	68	23.6	0.67	2.32	5.38	1	3.78	6.8	10.5	10	6.3	5.3	12	14.1	17.79	40.49	39.07	7.5
49	1	2	108	70	23.53	0.7	2.36	5.48	0.98	3.89	6.9	10.6	10.5	6.3	5.1	12.3	14.1	17.78	40.24	38.92	7.5
50	0	2	134	93	21.25	0.9	1.45	5.74	1.14	4.04	6.9	10.4	10.1	7.7	2.9	18.27	54.82	132.75	77.73	17.14	5.4
50	0	2	102	75	30.11	0.99	2.17	4.73	0.8	2.67	6.2	10.8	8.48	7.4	6.9	19.2	97.7	34.3	70.45	46.06	5.6
50	1	2	133	96	21.36	1.12	1.44	5.79	1.31	4.03	6.9	10.7	10.4	7.7	3	18.17	54.72	132.75	77.97	17.23	5.6
50	1	2	102	75	30.41	1.15	2.45	4.81	0.94	2.71	6.2	10.7	10.3	7.3	6.7	19	97.9	34.3	70.64	46.18	5.8
50	1	2	111	69	20.55	0.82	1.66	5.27	1.47	3.46	6.3	10.8	10.4	7.51	3.89	7.73	65.95	43.98	62.08	16.47	5.6
51	0	2	132	92	21.1	0.92	1.54	5.66	1.17	3.04	6.9	10.4	10.6	7.7	2.7	18.32	54.75	133	77.77	17.26	5.4
51	0	2	113	76	18.28	0.96	2.64	5.75	2	2.97	6.2	9	10	7.7	4.7	4.96	11.25	28.41	36.13	9.82	5.4
51	1	2	112	69	23.76	0.97	2.18	5.42	1	3.86	6.8	10.7	10.3	6.3	5.3	12	14.3	17.81	40.49	38.78	7.2
51	1	2	106	68	21.14	0.81	1.38	5.78	1.42	3.38	6.6	10.4	10.7	7.6	5	9.63	32.68	22.35	19.43	13.34	6
51	1	2	121	71	20.9	0.72	1.91	5.9	1.23	4.32	6.6	10.3	10.6	7.6	5.1	9.7	32.56	22.04	19.78	13.85	6.1
51	1	2	118	72	17.22	0.72	1.64	5.81	1.34	3.07	6.2	9.1	10.4	7.7	4.7	5.14	11.33	28.59	36.89	10.06	5.7
51	1	2	165	88	25.23	0.74	0.71	4.57	1.93	2.55	6.6	10.2	10.4	4.3	3.1	9.2	33.4	57.99	41.65	18.52	6.5
52	1	2	134	94	20.73	0.9	1.62	5.84	1.27	3.97	6.9	10.6	10.3	7.4	3	18.37	55.02	132.74	77.98	17.17	5.5
52	1	2	108	67	21.85	0.59	1.97	5.82	0.91	3.71	6.6	10.3	9.6	7.7	4.7	9.6	32.67	21.42	19.37	13.5	5.9
52	1	2	112	71	20.72	0.76	1.52	5.82	1.51	3.11	6.3	10.8	9.6	7.71	3.79	7.69	65.95	44.48	61.66	16.71	5.6
52	1	2	131	82	25.79	0.69	1.02	4.6	1.45	2.97	6.3	10.1	10	6.3	4.5	11.73	35.22	60.08	36.99	10.59	6.1
52	1	2	130	81	25.92	0.89	0.9	4.55	1.45	3.07	6.3	9.8	10.8	6.4	4.6	9.93	35.02	60.09	36.9	10.72	6.1
53	0	2	109	86	23.56	0.9	1.83	5.01	1.13	1.92	6.3	9.7	10.7	5.3	4.9	17	91.7	106.58	24.33	11.55	4.8
53	0	2	119	73	23.15	1.02	1.97	5.57	1.57	3.25	6.4	10.4	10.4	7.7	3.7	10.46	38.54	35.83	41.37	26.19	7
53	1	2	121	72	21.28	0.95	1.92	5.88	1.33	3.31	6.6	10.3	9.5	7.5	5.1	9.73	32.53	22.36	19.78	13.53	6
53	1	2	117	75	17.26	0.73	1.61	5.84	1.28	4.32	6.2	9.1	10.9	7.7	4.5	5.18	11.28	28.59	36.23	10.35	5.8
53	1	2	115	73	23.63	1.02	1.58	5.51	1.49	3.1	6.5	10.5	9.5	7.3	3.6	10.35	38.42	36.01	41.89	25.33	6.8
54	0	2	133	94	21.15	0.97	1.65	5.76	1.07	3.27	6.8	10.6	10.7	7.5	3.1	18.36	54.99	132.42	78.4	17.6	5.6
54	0	2	133	95	21.22	1.05	1.46	5.74	1.3	3.02	6.7	10.7	10.9	7.6	3.2	18.25	54.81	132.72	78.05	17.57	5.7
54	0	2	114	77	17.93	0.91	1.51	5.89	2.45	3	6.2	9.2	10.25	7.6	4.7	4.94	11.39	28.46	36.32	10.07	5.4
54	0	2	111	67	20.48	0.74	1.51	5.8	1.24	4.26	6.2	10.8	9.3	7.31	3.99	7.66	65.85	43.71	62.1	17.16	5.7
54	0	2	166	89	27.11	0.73	0.58	4.52	1.88	2.59	6.2	10.1	10.3	4.6	2.8	10.1	33.5	58.01	41.35	18.44	6.5
54	0	2	130	80	24.66	0.78	0.95	4.65	1.39	3.21	6.3	9.9	10.9	6.6	4.5	12.73	45.02	60.06	36.81	10.82	6.1
54	1	2	129	81	23.42	0.98	1.55	4.76	0.99	3.37	6.4	10.1	10.6	7.2	9.9	7.16	24.86	42.66	31.33	16.34	6.4
54	1	2	100	76	30.1	0.89	1.76	4.8	0.85	2.8	6.2	10.8	8.48	7.7	6.8	19.1	97.7	34.29	70.55	45.94	5.6
54	1	2	113	63	21.28	0.9	1.8	5.91	1.74	3.25	6.4	10.2	10.05	7.6	5.1	9.67	32.4	22	19.54	14.22	6.1
54	1	2	164	102	26.13	0.97	1.65	5.35	1.09	3.37	6.2	10.2	9.2	7.3	5.1	11.85	33.95	31.54	122.6	35.69	5.3
54	1	2	164	92	26.79	0.71	0.67	4.59	1.86	2.55	6.4	10.1	10.2	4.6	3.1	13.2	33.2	58.01	41.52	18.76	6.5
54	1	2	134	79	22.77	0.93	1.6	4.76	1.07	3.41	6.2	10.2	10.5	7.2	9.8	11.06	35.06	42.68	31.32	16.11	6.2
55	0	2	111	84	24.89	0.86	2.95	5.12	1.19	1.87	6	9.6	10	5.3	5.1	17.3	91.8	106.58	24.27	11.57	4.7
55	0	2	110	86	23.49	1.06	2.79	5.15	1.09	1.93	6.3	9.6	10.6	5.3	4.9	17.1	91.7	106.58	24.25	11.52	4.9
55	0	2	134	94	21.43	1.15	1.44	5.75	1.06	3.43	6.9	10.8	9.7	7.7	2.9	18.25	54.75	132.73	77.48	17.71	5.5
55	0	2	113	69	20.99	0.76	1.54	5.92	1.55	3.04	6.3	10.9	10.5	7.61	4.09	7.65	65.92	44.46	62.15	16.76	5.6
55	1	2	115	64	20.95	0.95	1.79	5.92	1.29	3.61	6.5	10.2	8.9	7.5	4.9	9.58	32.35	21.92	19.5	13.75	6.1
55	1	2	108	68	21.39	0.9	1.91	5.77	1.41	3.61	6.6	10.3	10.1	7.7	4.9	9.68	32.65	21.91	19.43	13.67	6
55	1	2	117	66	21.99	0.77	1.77	5.62	1.5	3.15	6.3	10.3	10.7	7.6	3.7	10.66	38.45	35.81	41.59	26.06	6.8
55	1	2	119	78	24.8	0.93	1.85	4.12	0.95	3.54	6.2	8.6	9.8	6.2	3.1	11.58	43.82	84.96	27.85	11.77	5.1
56	1	2	114	73	17.44	0.98	1.67	5.98	1.94	3.98	6.2	8.8	9.4	7.5	4.9	5.24	11.24	28.93	36.74	10.59	5.7
56	1	2	132	80	23.1	0.7	1.6	4.89	1.04	3.36	6.2	10.1	10.2	7.1	9.8	9.26	34.96	42.7	31.06	16.38	6.3
57	0	2	135	93	21.34	0.89	1.43	5.81	1.18	3.54	6.8	10.4	8.48	7.5	3	18.24	54.83	132.59	77.39	17.02	5.3
57	0	2	135	95	20.34	0.89	1.68	5.78	1.28	3.26	6.9	10.7	10.95	7.2	3	18.43	55.03	132.36	77.9	17.67	5.5
57	0	2	116	74	17.82	1.02	1.53	5.92	2.43	4.43	6.2	8.9	10.3	7.7	4.9	5.15	11.32	29.32	36.47	10.12	5.7
57	1	2	121	71	20.97	0.98	1.87	5.81	1.28	3.49	6.7	10.3	10.1	7.7	4.9	9.78	32.55	21.93	19.61	13.84	6.1
57	1	2	110	73	20.75	0.91	1.57	5.38	1.49	3.35	6.3	10.8	10.8	7.71	4.09	7.54	65.99	44.01	62.17	16.67	5.6
18	0	3	108	70	26.09	1.08	1.04	3.01	0.98	1.64	5.7	9	10.1	8.3	4.5	11.5	132.7	96.99	96.71	18.25	5.3
18	1	3	110	71	26	1.07	0.95	3.03	1.03	1.49	5.9	9	10.3	8.1	4.3	11.7	132.9	96.99	96.76	18.04	5.3
18	1	3	121	80	36.23	1.1	2.19	4.79	1.83	2.76	5.8	9	10.8	8.1	4.6	26.9	43.4	46.88	83.01	18.27	4.9
18	1	3	108	70	27.08	0.87	1.09	2.87	0.94	1.47	5.7	9.2	10.8	8.1	4.6	11.5	132.9	96.99	96.44	18.09	5.4
18	1	3	129	71	24.8	0.82	0.9	3.21	1.48	1.65	4.6	9.6	10.5	7.9	2.9	6.81	91.19	85.49	71.68	13.64	5.8
18	1	3	129	68	23.8	0.8	0.92	3.2	1.4	1.65	4.9	9.6	6.6	8.1	2.7	7.01	91.09	85.45	71.46	13.81	5.6
20	1	3	130	70	24.44	0.7	0.89	3.27	1.37	1.61	4.7	9.5	6.4	8.1	2.6	6.81	91.29	85.46	71.66	13.82	6
23	0	3	99	69	23.72	0.88	1	5.87	1.22	4.04	4.7	10.9	8.7	9.6	2.6	10.9	93	85.41	101.1	9.21	4.9
25	1	3	121	81	35.17	1.1	2.04	4.79	1.76	2.75	5.6	8.7	10.1	7.9	4.5	27	33.2	46.91	83.05	18.47	5.1
27	1	3	121	78	34.98	0.79	2.09	4.92	1.8	2.71	5.6	8.9	9.1	7.8	4.6	26.8	43.4	46.91	82.88	18.31	4.9
29	0	3	112	79	21.81	0.83	1.07	4.59	1.87	2.35	5.4	10.2	10.4	8	3	18.69	53.04	60.12	66.72	20.18	4.7
29	1	3	115	64	23.65	0.85	0.95	4.32	1.33	2.64	5.3	8.3	8.6	9.2	6.5	21.2	100	159.98	160.07	160.16	4.5
29	1	3	114	65	23.2	0.86	1.01	4.31	1.37	2.66	5.4	8.2	7.2	8.9	6.6	21	150.1	159.99	160.14	160.16	4.4
29	1	3	117	63	22.58	0.78	0.98	4.19	1.41	2.67	5.4	8	7.1	9	6.4	21.3	120	160.02	159.86	159.91	4.6
30	0	3	109	81	21.24	0.65	1.1	4.49	1.99	2.5	5.6	10.3	10.6	7.9	3.1	8.89	53.14	60.11	66.87	20.15	4.5
30	1	3	108	82	22.02	0.98	1.02	4.55	1.93	2.45	5.5	8.4	10.6	7.9	2.9	8.99	53.24	60.12	66.82	19.84	4.6
32	1	3	107	70	23.06	0.81	1.08	3.29	1.11	1.86	4.9	8.6	10.9	9.4	6.8	17.62	84.71	117.93	158.87	33.1	4.9
33	1	3	103	71	21.86	0.85	0.9	3.19	1.17	1.76	5.1	8.8	10.6	9.2	6.7	17.52	84.81	117.96	159.02	33.27	4.9
34	0	3	102	68	22.33	0.9	1	5.87	1.21	3.96	4.7	10.2	10.8	9.6	2.9	10.8	93.2	85.4	101.32	9.11	5
35	1	3	126	81	22.27	1.03	1.81	4.87	1.54	3.04	5.2	8.2	10.4	10.2	9.5	8.98	20.03	42.67	28.58	22.43	6.6
35	1	3	102	72	24.04	0.89	1	5.95	1.3	4.05	4.7	10.8	8.6	9.7	2.9	10.8	93.2	85.42	101.36	9.06	5.1
37	1	3	154	85	29.72	0.83	2.43	4.77	0.9	3.04	5.2	9.5	10.9	8.6	4.1	16.58	108.7	160	160.05	22.65	5.4
37	1	3	154	85	30.03	1.01	2.45	4.87	0.82	3.12	4.9	9.3	10	8.7	4.3	16.58	108.7	160.01	159.98	22.87	5.6
37	1	3	99	59	28.53	1.07	3.15	4.86	0.77	3.07	5.1	9.6	10	10.9	7.9	6.14	27.26	39.86	29.38	23.66	5.9
38	0	3	128	70	24.15	0.82	1.2	3.61	1.11	2	5.1	8.6	9.4	9.6	7.9	8.31	51.62	111.41	92.2	70.86	5.1
38	1	3	154	85	28.94	0.92	2.44	4.85	0.87	2.97	5.2	9.3	9.9	8.5	4.2	16.58	108.8	160.01	160.06	22.98	5.4
38	1	3	101	60	29.84	0.83	1.78	4.94	0.91	3.13	4.9	9.9	10.8	10.9	8	6.34	27.46	39.88	29.28	23.65	5.9
39	0	3	127	81	34.18	1	2.09	5.45	1.04	3.56	5.1	10.6	10.4	9.9	4.8	15.13	88.09	116.85	115.38	67.09	5.7
39	0	3	132	71	24.67	1.07	1.14	3.54	1.23	1.96	4.9	8.7	9.1	9.6	7.9	8.21	51.62	111.43	92.32	70.87	5.1
39	1	3	125	79	21.85	1.05	1.71	4.81	1.64	3.16	5	8.6	10.2	10.2	9.4	9.28	20.33	42.64	28.53	22.33	6.7
39	1	3	124	81	23.3	0.78	1.86	4.9	1.49	3.21	5.2	8.5	10.2	9.9	9.3	9.28	20.33	42.64	28.54	22.44	6.5
39	1	3	99	60	29.56	0.8	2.14	4.9	0.87	3.18	5.3	9.6	10.9	10.8	7.9	6.44	27.26	39.9	29.37	23.65	5.9
40	0	3	125	79	33.2	0.89	2.04	5.47	0.93	3.45	5.2	10.8	10.1	9.7	4.8	15.03	87.99	116.86	115.36	67.01	5.8
40	1	3	125	79	33.15	1.2	1.94	5.53	0.89	3.48	5	10.7	10	10	4.7	15.03	87.99	116.86	115.15	67.13	5.8
40	1	3	104	70	21.71	0.97	0.96	3.29	1.19	1.79	5.1	8.5	10.7	9.3	6.9	17.72	85.01	117.93	158.73	33.08	5.1
40	1	3	129	70	24.58	1.03	1.33	3.51	1.16	1.92	5.3	8.4	10.8	9.8	7.7	8.11	51.92	111.45	92.28	70.6	5.3
42	1	3	116	85	22.13	0.73	2.9	5.74	1.6	3.32	5.9	10.7	10.2	9.1	3.5	9.06	68.98	137.89	159.79	29.94	5.5
42	1	3	142	95	24.04	1	2.04	5.26	1.19	3.4	5.4	10.4	10.9	8.5	5.5	14.33	73.07	114.38	77.75	25.1	5.4
43	1	3	115	83	22.4	0.84	2.88	5.81	1.73	3.22	5.9	10.8	10.3	9.2	3.7	8.86	69.08	137.93	159.68	30.12	5.5
44	0	3	111	69	24.3	1.06	2.05	3.73	1.06	1.98	5.8	9.8	10	10.2	5.3	12.4	24.1	97.97	50.59	19.27	5.5
44	0	3	109	70	23.82	1.05	2.05	3.7	1.17	2.03	5.7	9.7	10.8	10.1	5.5	12.2	24	98	50.5	19.62	5.7
45	0	3	142	91	23.5	0.87	2.41	7.06	1.7	3.27	5.5	10.2	10.8	10.9	4.5	10.46	56.39	60.48	159.91	24.28	6.6
45	1	3	142	93	23.33	0.9	2.14	5.22	1.04	3.34	5.6	10.4	10.2	8.5	5.7	14.23	72.97	114.42	77.9	25.01	5.6
45	1	3	181	99	21.09	0.89	0.83	4.65	2.48	1.87	5.6	8.7	9.7	8.8	4	6.36	20.5	19.1	27.66	13.14	5.3
45	1	3	116	69	25.51	1.05	1.64	4.86	1.05	3.05	5.8	10.6	10.2	8.2	3.5	19.21	108.3	108.61	116.91	16.81	5.9
47	0	3	109	69	23.59	1.03	2.12	3.69	1.12	2.08	5.5	9.8	10.3	10.2	5.3	12.1	23.8	97.99	50.34	19.42	5.7
47	0	3	117	69	26.12	0.71	1.69	4.74	1.15	3.2	5.1	9.7	10.2	8.3	3.5	19.21	108.5	108.64	116.99	16.95	5.9
48	0	3	110	79	23.67	0.93	1.14	3.89	1.58	2.04	5.4	9.4	7.2	9.4	4.9	16	60.5	137.61	153.53	33.92	5.4
49	0	3	139	89	24.74	0.78	2.58	7.17	1.68	3.85	5.5	10.5	10.9	10.7	4.4	10.46	56.49	60.49	159.8	24.46	6.8
49	0	3	96	61	26.96	1.02	1.25	3.26	0.92	2.09	5.3	9.2	10.3	7.9	5	7.89	73.49	86.59	15.16	11.8	5.5
49	0	3	95	60	26.78	0.8	1.2	3.33	0.94	2.11	5.4	8.8	10.5	7.9	5	7.69	73.79	86.59	15.15	11.72	5.3
49	0	3	129	83	23.39	1.01	1.47	4.69	0.98	3.37	5.9	10.1	5.1	8.4	9.8	7.2	24.96	42.43	31.23	16.77	6.5
49	1	3	115	83	22.12	0.93	3.02	5.78	1.89	3.29	5.8	10.8	10.3	8.9	3.8	8.96	69.08	137.91	159.8	30.07	5.6
49	1	3	141	89	23.95	0.87	2.56	7.19	1.77	3.63	5.6	10.4	9.6	10.8	4.1	10.66	56.39	60.5	159.87	24.47	6.6
49	1	3	141	96	24.59	0.72	2.14	5.07	1.21	3.33	5.4	10.3	10.4	8.6	5.4	14.13	73.17	114.39	77.95	25.36	5.5
49	1	3	116	67	25.76	0.74	1.8	4.77	1.72	3.07	5.9	10.3	10.5	8.2	3.5	19.41	108.5	108.61	116.7	16.86	5.9
49	1	3	134	80	28.25	0.93	1.03	4.57	1.03	2.71	5.2	9.5	9.8	8	5.1	9.13	48.15	54.16	27.91	9.42	5.6
50	0	3	113	76	18.18	0.9	0.59	5.81	2.48	2.98	5.9	9.1	10	8.8	4.6	5	11.31	28.88	36.5	10.27	5.5
50	0	3	96	60	26.63	0.75	1.23	3.27	0.96	2.19	5	9.2	10.1	8	4.8	7.79	73.59	86.58	15.16	11.83	5.5
50	1	3	109	80	24.65	0.82	0.96	4.3	0.91	3.1	5.8	8.9	10.5	9	5.2	4.49	46.75	39.98	29.73	9.29	6
50	1	3	122	80	24.97	0.88	1.35	4.09	0.94	2.58	4.9	8.9	10.9	8	3.1	11.66	44	84.67	28.37	11.76	4.9
50	1	3	135	80	29.32	0.72	1.11	4.53	1.19	2.76	5	9.3	9.9	7.9	4.7	9.23	47.95	54.15	27.96	9.24	5.5
51	0	3	110	70	22.44	0.91	2.43	4.44	1.01	3.05	5.5	9.7	9.7	8.5	4.3	28.28	39.94	56.11	54.47	9.84	6.1
51	0	3	111	70	21.3	0.83	2.24	4.42	0.88	2.99	5.2	9.5	9.9	8.3	4.2	28.48	39.94	56.11	54.5	9.81	6.1
51	0	3	110	80	25.22	0.76	0.85	4.29	1	3.05	5.9	9.1	6.4	9.2	5.1	4.39	46.65	39.97	30.02	9.36	6.1
51	0	3	136	76	28.94	0.86	1.74	5.99	1.8	4.04	5.8	10.2	10.29	8	6.6	26.92	125.02	119.71	80.37	67.23	6.1
51	0	3	111	85	31.21	1.13	2.43	3.36	1.79	1.78	5.9	10.7	10.3	8.8	4.2	10.37	83.51	98.75	55.51	18.79	5.7
51	0	3	109	79	23.49	1.07	1.27	3.79	1.42	1.97	5.2	9.4	8.5	9.4	4.9	15.9	40.7	137.62	153.47	33.73	5.3
51	0	3	108	80	23.38	0.77	1.13	3.89	1.54	1.98	5.2	9.7	8.6	9.5	4.9	15.9	50.8	137.61	153.45	33.92	5.4
51	1	3	116	73	16.84	0.77	0.57	5.78	2.38	3.04	5.9	9	10.6	8.7	4.6	5.2	11.31	28.87	36.39	10.3	5.7
51	1	3	119	71	19.92	0.86	1.93	5.36	1.65	3.92	5.9	10.2	10.8	8.8	3.8	6.42	23.33	35.06	25.24	7.08	4.9
51	1	3	121	72	19.33	0.96	1.78	5.3	1.12	3.88	5.9	10	10.6	8.8	3.8	6.52	23.33	35.05	25.16	7.1	5
51	1	3	101	75	24.43	1.18	1.38	5.09	1.58	3.54	5	10	10.9	8.1	3.7	8.59	42.91	64.35	37.38	8.74	5.9
51	1	3	135	79	29.65	1.05	0.96	4.69	1.13	2.81	5.2	9.3	10.8	7.9	5.1	9.43	48.05	54.17	28.05	9.21	5.4
51	1	3	109	75	24.29	1.09	1.69	5.18	1.1	3.46	4.6	6.6	9	8	4.1	16.04	82.01	35.33	29.66	11.11	5.3
52	1	3	121	69	19.19	1.03	1.78	5.31	1.27	3.88	5.9	10.1	10.9	9	3.8	6.52	23.13	35.04	24.89	7.09	4.8
52	1	3	110	71	21.71	0.96	2.38	4.59	0.98	3.08	5.4	9.6	9.5	8.3	4.3	28.38	40.14	56.09	54.55	9.89	6.1
52	1	3	136	77	27.72	0.95	1.85	5.87	1.94	3.97	5.7	10.2	10.49	8.1	6.4	27.02	124.82	119.72	80.46	67.11	6.2
52	1	3	116	86	31.13	0.79	1.88	3.31	1.83	1.66	5.9	10.7	10.9	8.5	4.1	10.47	83.81	98.74	55.7	18.81	5.9
52	1	3	128	82	23.07	0.97	1.64	4.76	0.94	3.35	6	10	9.1	8.2	9.8	7.24	24.88	42.36	30.97	16.81	6.4
53	0	3	112	69	20.64	0.75	2.48	5.27	1.51	3.06	5.1	10.8	10	8.41	3.79	7.73	65.9	44.18	61.65	16.83	5.6
53	0	3	111	81	22.72	0.65	1.58	3.53	0.93	2.17	5.7	9.91	10.8	8.8	5.55	9.65	18.7	39.99	51.43	16.3	6.3
53	0	3	112	82	21.21	0.96	1.56	3.59	0.99	2.22	6.1	9.81	10.2	9	5.25	9.75	18.4	39.99	51.42	16.51	6.2
53	0	3	111	80	24.16	0.88	1.51	4.25	0.83	2.86	4.8	8.1	8.7	7.9	2.7	8.53	70.15	83.46	28.82	14.97	5.3
53	0	3	141	80	23.58	0.86	1.39	5.09	1.09	3.22	4.7	10.1	8.7	8.6	5.8	17.82	48.52	139.63	171.43	49.69	6
53	0	3	126	76	26.49	1.09	1.14	5.17	2.14	3.49	5	8.4	10.8	8.4	4.9	8.8	95.89	86.56	65.61	16.36	5.4
53	1	3	108	84	25.31	0.73	1.43	4.25	0.86	2.87	4.9	8.3	10.5	7.9	2.7	8.31	70.57	82.54	29.32	15.45	5.3
54	0	3	161	89	27.42	1.12	1.04	4.78	1.32	2.91	5.6	9.9	10.39	9.5	4.8	12.1	41.6	72.81	77.76	19.32	6.1
54	0	3	160	88	28.2	1.08	1.05	4.82	1.3	3.05	5.5	10	10	9.6	4.5	12.3	38.9	72.79	77.71	19.64	6.1
54	0	3	161	91	27.82	0.82	1.1	4.77	1.37	3.07	5.7	9.7	10.1	9.5	4.6	12.1	36.7	72.8	77.62	19.41	5.8
54	1	3	129	82	23.4	0.91	1.49	4.74	1.03	3.37	6	10.1	9.3	8.3	9.9	7.17	24.85	42.3	31.35	15.93	6.4
54	1	3	129	81	24.02	0.87	0.5	4.3	1.24	2.86	5.2	8.7	10.7	8.8	3.5	5.42	26.63	30.67	37.75	12.27	5.8
54	1	3	140	79	23.16	0.91	1.38	5.05	1.05	3.14	4.9	8.1	10.1	8.5	6	17.62	48.52	139.64	171.58	49.62	5.8
55	0	3	108	80	21.27	0.86	0.79	3.6	1.05	2.23	5.8	9.81	10.1	8.8	5.35	9.55	22.6	39.99	51.49	16.22	6.5
55	1	3	111	79	24.39	0.95	0.86	4.36	0.99	3.08	5.6	9.1	10.5	9.3	5.2	4.19	46.75	39.95	30.01	9.48	6
55	1	3	128	79	24.55	0.92	0.63	4.24	1.27	2.76	5.4	9.7	10.3	8.9	3.4	5.62	26.53	30.64	37.91	12.04	5.8
55	1	3	141	81	22.88	0.94	1.47	4.9	1.16	3.14	5.8	9.1	10.1	8.7	5.9	17.92	48.52	139.66	171.76	49.69	6.1
56	0	3	110	71	28.57	1.07	1.77	5.51	0.92	4.13	5.3	9.2	10.1	9.9	2.9	13.62	71.81	159.98	128.91	16.41	6.5
56	1	3	180	101	21.54	0.81	0.96	4.65	2.46	2.03	5.3	9	9.5	8.8	4.2	6.06	20.5	19.09	27.71	12.9	5.3
56	1	3	129	78	23.65	0.95	0.5	4.22	1.12	2.74	5.4	9.5	10.6	8.8	3.6	5.32	26.53	30.66	38.03	11.97	5.9
57	0	3	134	83	18.15	0.82	1.9	6.81	1.78	3.76	5.5	10.2	10.9	9.5	10.1	10.3	31.81	49.47	74.14	35.42	6.1
57	0	3	129	78	22.69	1.02	1.95	5.52	1.38	3.73	4.9	9.5	10.5	9.2	3.9	7.43	29.32	20.67	27.02	12.11	5.8
57	1	3	115	73	17.88	0.96	0.63	5.92	2.45	3.06	5.8	8.9	10.8	8.7	4.8	5.2	11.31	28.88	36.39	10.38	5.7
57	1	3	128	81	23.25	0.92	1.47	4.72	0.99	3.36	6.1	10.1	10.6	8.3	9.8	7.15	24.82	43.07	31.29	16.22	6.4
58	1	3	181	99	22.53	0.89	0.82	4.68	2.38	2.02	5.5	9.1	10.9	8.7	4.1	6.26	20.6	19.11	27.74	13.12	5.5
58	1	3	114	69	19.16	1.09	0.74	4.55	1.57	2.9	5.2	9.8	10.5	8.8	7.4	5.6	21.37	33.81	32.25	26	5.2
58	1	3	115	70	19.13	0.79	0.73	4.64	1.55	2.93	4.2	9.6	10.8	8.9	7.7	5.7	19.17	33.85	32.4	26.09	5.2
58	1	3	115	70	18.56	0.75	0.69	4.6	1.52	2.93	5.1	9.7	10.7	8.7	7.6	5.7	17.37	33.84	32.29	25.95	5.1
59	0	3	132	78	22.42	0.66	2.09	5.35	1.55	3.81	5.2	9.6	10	9.6	4	7.63	29.12	20.65	27.11	11.93	6.1
59	1	3	107	72	24.73	0.96	1.35	6.34	1.79	3.37	5.3	8.6	10.6	10	5.8	3.12	37.81	48.89	58.34	19.74	5.5
59	1	3	99	78	26.26	1.14	1.3	5.1	1.7	3.43	4.7	10	10.6	8.1	3.7	8.53	43.22	64.61	37.16	7.89	5.7
60	0	3	132	79	21.43	0.82	2.06	5.43	1.47	3.88	5.1	9.8	10.6	9.2	3.7	7.63	29.22	20.66	27.06	11.96	6.1
61	0	3	110	87	30.05	0.93	1.74	3.26	1.68	1.63	5.8	10.7	10.1	8.5	4.5	10.37	83.61	98.74	55.42	18.75	5.9
61	0	3	111	75	24.16	0.9	1.68	5.15	1.15	3.42	4.8	6.6	10.7	9	4	15.9	82.08	34.63	29.54	10.83	5.4
61	1	3	105	69	26.17	0.82	1.47	6.36	2.84	3.35	5	8.5	10.6	9.9	6.2	3.12	37.71	48.93	58.5	19.74	5.4
61	1	3	134	77	27.57	1	1.7	5.91	2.18	3.92	5.9	10.3	10.1	7.9	6.5	26.92	124.72	119.72	80.28	67.25	6.1
61	1	3	127	82	23.86	0.97	1.6	4.72	0.98	3.35	6	10.1	9.1	8.1	9.9	7.14	24.89	42.83	31.2	15.89	6.3
61	1	3	131	81	23.55	0.93	1.52	4.78	1	3.39	6.1	10.2	10.9	8	9.7	7.17	24.87	42.33	31.01	16.54	6.5
61	1	3	158	95	24.8	1.02	0.68	3.52	1.31	2.24	5.9	9.4	10.4	9	7.3	8.01	48.53	53.16	60.31	56.42	5.8
62	0	3	108	68	20.96	0.6	1.67	5.16	1.54	2.89	4.8	8	10.3	8.41	3.89	7.83	66.1	44.2	61.64	16.9	5.6
62	1	3	112	71	20.64	0.84	2.47	5.33	1.52	3.08	4.9	10.9	10.3	8.61	3.89	7.63	66	44.18	61.75	16.9	5.6
62	1	3	145	86	24.6	0.69	1.77	5.28	1.58	2.98	5.6	8.5	9.7	8.1	5.7	9.4	31.4	55.58	50.45	25.94	5.6
62	1	3	104	71	26.19	1.17	1.41	6.34	2.88	3.43	4.9	8.4	10.4	10.2	6	3.12	38.11	48.91	58.31	19.46	5.7
62	1	3	129	82	22.95	1	1.61	4.81	0.98	3.35	6	10.1	10.5	8.2	10	7.24	24.92	42.38	31.12	15.89	6.4
63	1	3	161	97	25.07	1.03	0.73	3.43	1.3	2.2	5.8	9.1	10.4	9.1	7.4	8.21	48.33	53.18	60.3	56.11	5.9
63	1	3	161	93	24.84	0.98	0.56	3.42	1.26	2.24	5.7	9	9.2	8.8	7.5	8.11	48.53	53.15	60.37	56.36	6
64	1	3	147	86	24.2	0.92	1.51	5.29	1.54	2.8	5.5	8.5	10.4	8.1	5.5	9.2	31.5	55.58	50.45	25.71	5.6
66	0	3	110	69	27.6	0.83	1.72	5.55	0.99	3.98	5.1	9.3	10.9	10.2	2.8	13.62	72.21	159.99	128.81	16.56	6.1
68	0	3	133	84	18.6	0.88	1.77	6.78	1.4	3.72	5.4	10.1	10.6	9.9	10.2	10.3	31.91	49.49	74.39	35.24	6.2
68	0	3	108	70	27.85	1.02	1.94	5.63	1.04	4.1	5.3	9.5	10.9	10.1	2.9	13.62	71.81	160.02	128.83	16.37	6.4
68	0	3	131	82	23.77	1	1.59	4.67	1.01	3.32	6.1	10.1	4.8	8.3	9.9	7.09	24.88	42.68	31.65	16.03	6.4
74	0	3	109	81	25.59	0.89	1.36	4.36	0.91	2.87	5	8.1	8.6	8.3	2.9	8.44	70.37	82.93	28.7	15.68	5.6
75	1	3	147	85	23.05	1.01	1.09	5.39	1.56	2.8	5.7	8.7	9.6	8	5.9	9.1	31.6	55.6	50.31	25.79	5.6
77	0	3	137	86	17.67	0.92	1.72	6.94	1.84	3.76	5.6	10.1	10.6	9.8	10.4	10.1	31.71	49.47	74.37	35.21	6.1
23	1	4	121	92	26.66	0.88	1.43	3.91	0.9	3.93	6.3	7.4	9	8.1	6.2	34.39	72.7	136.19	130.15	96.2	5.7
31	1	4	120	91	27.41	0.77	1.42	4.6	0.81	4.05	6.2	7.4	8.8	8.3	6.4	34.49	72.8	136.19	130.06	96.02	5.5
35	1	4	121	91	28.35	0.76	1.41	4.7	0.8	2.06	6.3	7.4	10.4	8.3	6.3	34.29	72.9	136.18	130.06	96.16	5.8
41	0	4	146	89	27.54	1	3.58	4.61	0.98	3.6	6.2	9.1	8.9	8	8.3	20.1	59.8	108.38	91.95	97.11	5.1
41	1	4	165	101	25.67	0.95	1.58	5.36	1.05	3.38	6.4	10.2	10.5	9.3	4.9	11.8	34	31.49	122.97	36.07	5.2
41	1	4	103	75	24.35	1.06	2.43	5.16	1.57	3.53	6.7	9.8	10	9	3.8	8.62	42.9	65.01	37.08	7.98	5.8
41	1	4	131	78	22.25	0.76	2.17	5.21	1.01	3.84	6.2	9.5	5.2	9.5	4.1	7.61	29.15	20.23	27.1	12.36	6.1
41	1	4	111	70	26.54	0.78	0.73	3.63	1.36	1.99	6.2	10.4	10.4	8.6	4.1	14.4	50.2	87.01	49.72	21.52	5.3
42	0	4	146	88	28.26	0.85	3.64	4.64	1.36	2.61	6.4	9.2	8.8	8	8.3	20	59.8	108.41	92.09	97.4	5.3
42	1	4	109	71	24.62	0.71	0.7	3.66	1.33	1.99	6.2	8.4	10.5	8.5	4.2	10.3	50.2	87.01	49.98	21.4	5.3
42	1	4	111	72	26.26	0.91	0.71	3.8	1.5	2.1	6.2	10.2	10.3	8.6	4.2	14.3	50	86.99	49.77	21.24	5.1
43	0	4	98	69	23.18	0.93	0.92	4.03	1.22	2.15	6.3	9.1	10.4	8.5	4.8	8.6	21.8	32.59	34.65	23.45	5.7
43	0	4	99	70	23.64	0.92	0.83	4.04	1.3	2.16	6.6	9.1	10.7	8.4	4.9	9.6	31.9	32.61	34.81	23.33	5.5
43	1	4	130	77	22.94	0.96	2.06	5.02	1.42	3.71	6.2	9.5	10.3	9.2	3.8	7.34	29.28	21.14	26.86	12.07	5.9
44	0	4	101	69	23.86	0.8	0.89	3.99	1.35	2.04	6.6	9.1	10.5	8.4	4.6	11.6	31.8	32.6	34.59	23.25	5.5
44	0	4	111	77	24.58	0.94	1.65	5.13	1.15	3.44	6.2	8.6	10	7.9	4	8.93	82.11	34.85	29.39	10.53	5.4
45	0	4	146	89	28.37	0.87	3.62	4.51	1.26	2.49	6.2	8.9	8.5	8	8.3	20.1	59.9	108.4	92.15	97.18	5.2
45	1	4	136	90	26.46	0.87	2.66	5.55	1.97	3.74	6.3	10.6	10.8	8.6	3.6	10	21.1	24.41	33.66	9.66	5
46	0	4	99	75	26.58	1.12	1.36	5.17	1.67	3.46	6.2	8	10.9	8.3	3.9	8.59	43.11	64.56	37.16	8.06	5.7
46	1	4	100	66	22.02	0.74	1.31	5.11	1.08	3.51	6.5	10.5	10.5	8.7	4.7	8.89	55.63	133.57	81.25	26.11	5.9
48	0	4	110	69	25.77	0.79	0.7	4.88	1.6	2.9	6.7	8.9	6.2	8.9	5	12.55	30.52	59.04	39.55	26.62	6
49	0	4	137	91	24.72	0.86	2.66	5.57	1.98	3.67	6.5	10.4	10.4	9	3.9	10	21	24.4	33.53	9.33	5.2
50	1	4	165	100	25.13	0.91	1.63	5.34	1.11	3.51	6.3	10.4	10.6	9.4	4.8	11.9	34.2	31.48	123.01	35.81	5.3
50	1	4	166	100	24.36	1.05	1.77	5.36	1.03	3.55	6.6	10.3	10.4	9.3	5	11.6	33.9	31.52	122.71	35.85	5.6
50	1	4	120	71	20.08	0.9	2.01	6.16	1.28	3.94	6.9	10.1	9.2	8.8	3.9	6.46	23.41	34.61	25.31	7.45	4.9
51	0	4	126	88	25.04	1	1.33	4.95	0.96	2.85	6.3	10.5	10.6	8.5	3.7	12.08	22.44	72.57	63.82	13.38	6.2
51	0	4	136	88	25.9	1.05	2.75	5.53	1.88	3.69	6.4	10.5	10.9	8.8	3.8	9.8	21.2	24.4	33.66	9.65	5.3
51	0	4	126	85	33.13	0.97	2.28	5.25	0.93	3.49	6.8	10.4	10.1	8.5	5	10	45.2	37.32	38.37	18.85	7
51	0	4	121	67	18.9	0.94	1.83	5.01	1.24	3.86	6.8	10	9.2	8.8	4	6.56	23.03	35.24	24.59	6.68	4.9
51	0	4	112	70	24.41	1.03	0.76	4.88	1.57	2.95	6.7	8.9	10.4	8.9	4.9	9.25	35.62	59.01	39.42	26.89	6.1
51	0	4	107	77	23.36	0.91	1.54	5.11	1.23	3.37	6.2	10.7	10.5	9.5	5.4	15.11	71.17	109.75	110.98	28.69	5.7
51	1	4	106	77	23.24	0.83	1.63	5.56	1.19	3.41	6.6	10.8	10.3	9.6	5.4	19.2	71.2	109.79	111.39	29.15	5.7
51	1	4	124	83	25.45	0.7	2.17	6.08	1.06	3.94	6.4	10.1	10.4	10.6	5.1	12.31	43.87	54.94	53.24	20.77	6.9
51	1	4	128	87	26.18	0.96	2.35	6.12	1.04	4	6.2	10.5	10.3	10.5	5.3	12.56	43.78	54.81	54.05	20.7	6.5
51	1	4	112	71	24.37	0.73	0.64	4.98	1.51	2.88	6.6	9.2	6.4	8.7	5.1	9.45	30.82	59.03	39.34	26.84	5.9
52	0	4	107	73	23.84	0.93	1.65	5.61	1.18	3.41	6.7	13.8	8.28	9.6	5.1	19.4	71.3	109.78	111.24	29.28	5.9
52	0	4	106	76	23.88	0.8	2.59	6.45	1.34	3.46	6.6	10.8	8.58	9.6	5.1	19.6	71.3	109.81	111.38	28.94	5.8
52	0	4	123	83	25.47	0.77	1.25	6.25	1.74	3.92	6.5	10.1	8.6	10.7	5.1	12.4	43.9	54.7	53.62	20.32	6.9
52	0	4	135	82	30.06	0.77	2.05	5.85	1.06	3.64	6.7	10	10.3	9.7	4.6	19.21	38.6	67.69	70.18	32.97	6.2
52	1	4	166	100	24.71	0.84	2.63	6.1	1.08	3.52	6.4	10.3	10.2	9.4	4.9	11.85	34.21	31.79	123.1	35.67	5.4
54	0	4	126	86	26.32	1.01	1.28	6.18	1.63	4.01	6.3	10.4	8.5	10.6	5.3	12.5	43.8	54.69	53.7	20.21	6.6
54	1	4	131	80	21.53	0.73	2.24	5.14	1.43	3.85	6.5	9.9	9.2	9.4	3.7	7.53	29.23	20.24	27.32	11.6	6.1
55	0	4	125	84	25.21	0.83	1.97	6.13	1.26	3.91	6.5	10.1	10.2	10.8	5.3	12.56	43.79	54.5	53.5	20.25	6.7
55	1	4	116	75	28.5	0.98	2.43	4.04	1.02	2.47	6.2	10.5	8.48	10.6	5.7	10.04	24.89	55.61	30.66	14.28	6.4
55	1	4	108	81	29.43	1.11	3.05	5.87	1.21	3.41	6.2	10.4	10.6	10	5.4	28.34	36.9	148.2	104.28	59.96	6.3
56	0	4	126	85	33.89	0.75	2.35	5.09	1.01	3.45	6.9	10.2	10	8.4	5	10.1	45.4	37.28	38.17	18.62	7
57	0	4	127	85	23.25	0.99	1.35	4.03	1.05	2.69	6.4	9.3	6.1	8.6	3.6	11.88	40.84	72.57	63.9	13.71	6.1
57	1	4	109	82	29.8	0.81	4.12	5.87	1.04	3.29	6.3	10.6	9.9	9.8	5.2	28.54	37.1	148.2	104.45	60.16	6.5
58	0	4	116	68	22.31	0.84	2.87	5.6	1.52	3.13	6.3	10.3	8.8	9.7	3.9	10.7	38.5	35.98	41.95	25.76	6.9
58	0	4	111	81	31.12	1.14	3.21	5.91	1.15	3.29	6.2	10.5	10.3	9.8	5.3	28.64	36.8	148.19	104.45	59.87	6.4
58	1	4	117	71	22.67	0.99	2.96	5.6	1.55	3.22	6.4	10.4	10.5	9.8	3.8	10.5	38.5	36	41.71	25.73	6.9
59	0	4	127	85	25.51	0.89	1.79	6.13	1.73	3.92	6.6	10	9.9	10.8	5.2	12.6	43.7	54.7	53.65	20.44	6.7
59	0	4	105	75	24.04	0.9	2.67	6.09	1.36	3.51	6.6	10.8	10.4	9.7	5.3	19.56	71.29	110.28	111.07	29.17	5.9
59	1	4	113	77	28.27	1.04	2.49	4.06	0.84	3.53	6.2	10.2	8.58	10.6	5.7	10.04	24.99	55.59	30.84	14.4	6.1
59	1	4	134	81	29.38	0.88	1.88	5.99	1.23	3.59	6.5	10.1	10.9	9.8	4.5	19.21	38.6	67.71	70.23	32.93	6.2
59	1	4	113	73	24.18	1	1.69	5.13	1.13	3.49	6.7	8.9	10.1	8.1	3.9	14.02	71.9	34.64	29.62	11.17	5.5
60	0	4	134	79	22.77	0.9	1.59	4.71	1.09	3.45	6.4	9.2	8.7	7.9	9.8	9.13	35.07	42.35	31.58	15.66	6.2
60	1	4	116	75	27.91	1.1	2.5	4.05	1.16	2.41	6.2	10.4	8.48	10.7	5.9	9.94	24.99	55.58	30.83	14.61	6.4
60	1	4	125	77	26.53	1.07	1.32	5.07	2.18	3.48	6.2	8.4	10.1	8.3	5.2	12.74	75.95	85.71	65.49	16.65	5.3
61	0	4	100	66	22.72	0.9	1.13	5.02	1.19	3.53	6.5	10.4	10.9	8.4	4.4	9.04	55.86	133.19	81.93	25.55	6.2
62	0	4	124	85	23.79	0.78	1.3	5.89	1.03	2.87	6.3	10.5	9.2	8.5	3.6	12.18	22.84	72.61	63.85	13.45	6
62	1	4	115	72	23.63	1.01	2.83	5.6	1.46	3.06	6.4	10.5	8.7	9.5	3.7	10.4	38.4	36	41.98	25.65	6.8
62	1	4	133	78	29.93	1.02	1.98	6.01	1.18	3.5	6.5	10.1	10.5	9.9	4.7	18.91	38.6	67.72	70.49	33.07	6.3
63	1	4	121	71	19.69	0.95	1.92	6.18	1.08	3.92	6.9	9.9	4.9	8.6	3.8	6.61	23.39	34.61	25.41	7.11	4.9
65	1	4	126	85	26.35	1.01	1.26	6.18	1.6	4.04	6.2	10.4	10.2	10.4	5.2	12.5	43.82	54.71	53.54	20.44	6.5
68	0	4	124	84	34.09	0.97	2.3	5.07	0.89	3.55	6.9	10.2	10	8.4	4.9	10	45.1	37.28	38.33	18.63	7.2
